# Supplementary material for: A Controlled, Retrospective, Single-Center Study to Evaluate the Role of a Probiotic Mixture Administered during Pregnancy in Reducing Streptococcus Agalactiae Swab Positivity and the Frequency of Premature Rupture of Amniochorionic Membranes
Source: Microorganisms. 2024 Sep 30;12(10):1979. doi: 10.3390/microorganisms12101979 (PMC11509217; doi:10.3390/microorganisms12101979)
Supplement: Supplementary file 1 [file microorganisms-12-01979-s001.zip]

Archive with 1 entries (1 files):
- microorganisms-3240285-supplementary.pdf
